# Supplementary material for: Cancer Risk and Mutational Patterns Following Organ Transplantation
Source: Front Cell Dev Biol. 2022 Jun 28;10:956334. doi: 10.3389/fcell.2022.956334 (PMC9274140; doi:10.3389/fcell.2022.956334)
Supplement: Supplementary file 1 [file Table1.XLSX]

## Sheet: Sheet1
Table 1. Total numbers of different organ transplants per year from 1998 to 2020 in detail. The data were obtained from the Scientific Registry of Transplant Recipients (SRTR) website (https://srtr.transplant.hrsa.gov/).
Year	Kidney	Pancreas	Liver	Intestine	Heart	Lung
1998	13426	1217	4519	70	2395	916
1999	13706	1300	4756	73	2239	944
2000	14536	1354	5000	82	2247	1007
2001	15169	1364	5195	113	2229	1086
2002	15687	1461	5332	107	2188	1075
2003	16009	1375	5673	116	2086	1114
2004	16887	1484	6171	152	2055	1212
2005	17388	1445	6444	178	2160	1441
2006	18017	1390	6651	175	2224	1436
2007	17498	1332	6494	198	2240	1499
2008	17358	1271	6319	185	2190	1505
2009	17684	1229	6320	180	2241	1690
2010	17727	1177	6291	151	2374	1811
2011	17607	1082	6342	129	2349	1849
2012	17287	1043	6256	129	2407	1783
2013	16901	1018	6455	109	2554	1946
2014	17814	954	6729	139	2679	1949
2015	18597	947	7707	141	2819	2072
2016	19859	1013	8414	147	3209	2345
2017	20638	1002	8681	109	3273	2478
2018	22003	1027	8813	104	3440	2577
2019	24273	1015	8896	81	3597	2811
2020	23642	962	8906	91	4180	2633
